# Supplementary material for: Light-Photoreceptors and Proteins Related to Monilinia laxa Photoresponses
Source: J Fungi (Basel). 2021 Jan 7;7(1):32. doi: 10.3390/jof7010032 (PMC7827745; doi:10.3390/jof7010032)
Supplement: Supplementary file 1 [file jof-07-00032-s001.zip]

Archive with 3 entries (2 files):
- jof-1031713 suppl/
- jof-1031713 suppl/Figure S1.pdf
- jof-1031713 suppl/Table S1.pdf
